# Supplementary material for: Fast-track breeding system to introduce CTV resistance of trifoliate orange into citrus germplasm, by integrating early flowering transgenic plants with marker-assisted selection
Source: BMC Plant Biol. 2020 May 19;20:224. doi: 10.1186/s12870-020-02399-z (PMC7238647; doi:10.1186/s12870-020-02399-z)
Supplement: Supplementary file 1 — Additional file 1: Table S1. CAPS marker information used in the genetic linkage map and graphical genotyping map. [file 12870_2020_2399_MOESM1_ESM.xlsx]

## Sheet: Sheet1
Supplementary Table 1. CAPS marker information used in the genetic linkage map and graphical genotyping map.
Code	CAPS marker	Forward primer	Revrese primer	PCR fragment size (bp)	PCR program or annealing temperature (°C)	Restriction enzyme	Accession number	Transcript ID of Clementina mandarin genome sequence ver.1.0
1	Tf0077	GAGGAAATATTAGACGACGAA	CGCCAATTGTAACCATC	1500	Td	Dra I	CB293496	Ciclev10008135m
2	Lp0221	GTTTAGGTACGGGTGGGTCTG	GGTGTAAGTTGCCGACGGTA	1200	52	Dra I	AU300829	Ciclev10015663m
3	Fb0143	CAAGCGACTTTACTCTCACTA	GGCAGATGGGATTGAAG	1200	60	Msp I	DC888059	Ciclev10007397m
4	Al0636	AAAGATTGGCCACTATTTTGA	GGGCGATTGCTTATTTTGT	1400	56	Nde II	C95540	Ciclev10007493m
5	Bf0036	TCAAAACCCCAATCTACCGT	CTGCTTGAGTAACCCCAACTT	1400	56	Rsa I	DC885257	Ciclev10008751m
6	Bf0182	ATCCAAATCGGGTGAAATG	AAACTCCGGTAACTCCAACAA	1200	58	Msp I	DC886122	Ciclev10009454m
7	Bf0025	GATTTCGCAAACCACAATG	TTAAAGACACTCAGCGGAGAC	2400	60	Msp I	DC885135	Ciclev10008159m
8	Mf0090	CTCACTGATGCATTGATGAAG	TTCCTTTTGAGAGGGGGAGAA	1000	58	Hae III	C81890	Ciclev10025866m
9	Al0329	ATCTCTCATCGGAATGGAAGC	AGATGAATGCAAGGCAAGGA	650	60	Hae III	DC892963	Ciclev10025866m
10	Tf0201	AACAAGAAAAAGCGTG	TGCAGCTTCTTCATTATCATA	800	Td	Rsa I	BQ625052	Ciclev10025985m
11	Ks9005	GAGGCTGGGGAGAGATT	GAAATTATTTTTGGCACCCT	1250	60	Rsa I	AU186558	Ciclev10015338m
12	Tf0172	AAATTGATTTGGGCATGCACC	ATGGAACATCTCCGGCTAAC	900/700	Td	N/A	DC892617	Ciclev10026400m
13	Ov0015	CACTGCCATTATTCTTCTT	TATTCAAAATCCCAAGTAAAC	1150	54	Hha I	AU186310	Ciclev10026223m
14	Fb0233	CTAGGGCATGAAGACACTGTT	AAGCTCAGCCAAAACCTC	2200	60	Hae III	DC888160	Ciclev10025557m
15	Al0621	CAATATGCCATTATCCCTCTT	TGCTTAACGCTGCTCTTTT	950	56	Hinf I	C95477	Ciclev10025875m
16	Bf0205	AAGTCATGTGGCGTCTCCTCT	TATTGCCACCACCGCTATGTA	700	58	Hae III	DC886360	Ciclev10025925m
17	Lp0202	CCCTCAAGTGAAGTTTCCT	TATCCAAATGCCATAAATGAA	2000	54	Hha I	AU300593	Ciclev10006509m
18	Bf0177	AACAGAACTGAGTGGGCAGAC	AGTCCATTCCGCAACAGC	950	58	Hind III	DC886078	Ciclev10022075m
19	Af1036	CGAGCAGCAGCGCCTAC	GCGGCTAAGTATCTCTTCGTC	1300	Td	Msp I	CV886075	Ciclev10021080m
20	Sz0001	AACGGCGGGCAACTCTTAGT	GAGGGCATTGTCCGGTATGGG	800	Td	Msp I	XP_006440373	Ciclev10019410m
21	Bf0174	GGGAAGTTGCCTTTTCTGTTT	TCAAGAGCATTGCCACCATA	1100	58	Hinf I	DC886036	Ciclev10019861m
22	Mf0039	CCAATTCCTCAATATATGCAG	CACAAGTATACTGCTGTACCA	1500	56	Hha I	C81786	Ciclev10021784m
23	Fb0130	AGTGGGAAGTTGCCTTATCTT	CATCCTTGGCGGTCTC	2000	60	Hae III	Fb0130	Ciclev10021969m
24	Ov0117	AGCGAGGGGGATAGCAATACA	GACTGACATCCCAAACAGCCA	1000	60	Dra I	AU186413	Ciclev10010926m
25	Ov0408	TGTATCGACGGTGGAGATTG	CACTGACGCTGCTTTAGGTTC	1600	56	Dra I	AU186532	Ciclev10011522m
26	Ov0305	CATCTGGTCCCCACAAGT	AGCTTTAGAGAGTGCCAATCA	1250	58	Pvu II	AU186464	Ciclev10012499m
27	Mf0072	GCCGTACATCAGGCATCATAT	TCACAAGAAAGCCATTGAAGC	800/600	58	N/A	C81844	Ciclev10013297m
28	Tf0062	ACTTCATCAGCTGCGACAACT	CGATTGCGTGAAGATTGGTAT	900	Td	Hha I	CB290239	Ciclev10012377m
29	Al0038	GAAAAATCATGGACGGAACT	ATGAATTTAGCTCGCAAGGTA	1300	62	Hae III	C95238	Ciclev10006081m
30	Mf0088	GTGTTACTCGTCTCCCTCGTA	CTGCCAGTGTAGCCATAGCCA	800	56	Msp I	C81884	Ciclev10001453m
31	Tf0256	TACATGAAATGCTCGGAAATA	GTCTTGCTGCGATTGCTG	1000	Td	Nde II	CF832466	Ciclev10021699m
32	Al0316	CATTGTCTAACCACCGCAAGA	CGCAGATACCACAGCCTCTC	1300/1100	60	N/A	C95345	Ciclev10021599m
33	Bf0024	CATTTGGGGACAGATTACTT	TGAGGCAAATAACAACTAAGG	400	56	Rsa I	DC885129	Ciclev10002093m
34	Bf0184	TGGGGAGACCTTGGAGAAAAC	CGGGCACAAAAATCATCAAA	1800	58	Dra I	DC886134	Ciclev10021248m
35	Bf0116	CGTTGACGGGGTTTCCTC	ACCTGAAGCGCGTGAATAGAA	1400	58	Eco RV	DC885486	Ciclev10015490m
36	Bf0136	ACACTGACTTCTTGCCATACA	ACAGAATGTGACGGGAAAC	1000	56	Hha I	DC885712	Ciclev10032502m
37	Ov0422	CGGCCATGGCTTCCTCTAA	CTCATCCTTTCTCCCCCAATC	2400	60	Hinc II	DC893997	Ciclev10016314m
38	Al0028	GTGGACGATGTGCCGATTAGG	GCCATGCATCCCGAATAGG	600	56	Hind III	C95226	Ciclev10016123m
39	Bf0159	GAGACACTTCCGAGRAATGAG	TTGCCAATTCTGCTAAAATA	1200	56	Msp I	DC885890	Ciclev10016059mm
40	Ov0525	CATACTTCATTTCTGGGGTCT	AAGTATTAACCGCCACCAC	1600	64	Msp I	AU186243	Ciclev10015260m
41	Sz0026	GAGCAGGAACCGGAATCACC	AAACAACAGGCCCTTACTCTT	700	Td	Hae III	ESR60700	Ciclev10016550m
42	Fb0296	GAGTCGCTGGGGAGATT	GTACAATGAAACGGCAAGTTA	1200	62	Msp I	DC888235	Ciclev10014378m
43	Tf0173	CACAGGGACAGGGTAGT	GCGTACTGATTGAACATGATA	800	Td	Hinf I	C95479	Ciclev10015413m
44	Sz0016	GCTTATGTTGATGATGTGGGATATA	AGGTACTGTTGAATCGCTGAG	1600	Ts	Hae III	XP_006439746	Ciclev10022925m
45	Tf0185	AGACTTTGACGGCTAGTGACA	CTTGGCCAAGGGTATCACA	1200	Td	Dra I	DC894678	Ciclev10014198m
46	Al0417	TTCCCATTCTTTTAGGCAATA	CGGCCCACAACATAGACT	1800	56	Msp I	C95398	Ciclev10015483m
47	Sz0002	GGCAGGGAGGATACGG	TGCCCAGTTGAAAGATACTCA	1000	Td	Hinf I	XP_006449530	Ciclev10014603m
48	Fb0104	TCGACTCAGGGCATTG	GTCTAACGCCATCATTACTTG	1400	58	Msp I	DC888015	Ciclev10016358m
49	Bf0193	TACATGTTGGAAGGGCTTAG	CTCAATCGATATGGGGTAAAT	800	58	Bam HI	DC886216	Ciclev10014811m
50	Fb0322	AATAGGCCCTGTGCTGA	ACATAGATCCCCATCAATCAC	1200	60	Msp I	DC888261	Ciclev10030532m
51	Mf0070	CGCTGTGCCGACTTAAGGTGA	ACACCCACAAAAGCAGAGATA	1600	56	Mlu I	C81837	Ciclev10017346m
52	Fb0234	CCTACCATTCCCACACCT	TAGTTCACACCATACGCAAAA	600	56	Sty I	DC888161	Ciclev10032271m
53	Tf0112	TCCCGATGGTGTATTACTCAC	TTGAGCTCCTTCCGTTGC	2000	62	Msp I	CD576299	Ciclev10031118m
54	Sz0023	AAAAGGTGCTTTGGTGGGATATT	GGGCCACGACATCGTATG	1200	Ts	Hinf I	XP_006422591	Ciclev10029481m
55	Al0247	TCTCTTTGGCCTTGATTTTAT	GAATTGCCATCCTGTTAGTTT	1400	52	Msp I	C95313	Ciclev10029281m
56	Bf0226	GTTCTCTGTATGGCAATGAGC	GAAGGCAAAACCACACGA	1300	54	Dra I	DC886565	Ciclev10008869m
57	Fb0321	CGTCTTGCAGAGTGATGG	AGATCCCGAATTTACAAAAGG	600	56	Hind III	DC888260	Ciclev10027873m
58	Ov0104	CCATACCTGCCCATCCC	AAATTTACGCTTGACGCAAAA	1200	58	Hinf I	AU186385	Ciclev10004850m
59	Tf0388	AACCAGCCCGGAACTC	GGCTCAGGGCAAAGATAGACC	450	Td	Dra I	CD574434	Ciclev10004533m
60	Al0632	TTCCATTTACACCCGAAGTTC	TACACTGGGGGAGCAGAAG	800	60	Dra I	C95516	Ciclev10028775m
61	Tf0200	GGGATGTATTGTGCCATATTG	CGTTTAAGAAGCCGAGTA	500	Td	Rsa I	DC900415	Ciclev10030297m
62	Lp0119	ATACATCAATGGCGAAAACAA	CCATGATAGCCGCAACAC	1400	60	Msp I	AU300466	Ciclev10028631m
63	Ov0118	GAAAAACCGGAAATGGAGAC	ACCAGATAACCAGTCCCAACA	1600	60	Hae III	AU186414	Ciclev10001621m
64	Al0612	GGTTTTATTGCCTCCCACATT	CGCAAAAGCTTCTCCCAGAC	2200	60	Hind III	C95451	Ciclev10001524m
65	Al0234	AAGTTACAGAAGCGGCTCTC	TTTGCCATTAAACAGAAAACA	1600	56	Msp I	C95291	Ciclev10005909m
66	Bf0221	TGAGTTCCGATCAGATGTCAT	TGAGAAAAGCTTAGCGAAAGG	2400	58	Msp I	DC886519	Ciclev10005970m
67	Ov0111	GTTTGCGCTTTGTTCTTG	ATTTTTCACATCTTTTCGGTC	1600	54	Hha I	AU186394	Ciclev10000069m
68	Fb0373	TTTCTGCGAGATACTACCATT	CAAAGGCCATTGTGACAT	1600	56	Msp I	DC888327	Ciclev10000030m
69	Fb0180	CGAGGGCTCATCCGAGTTCGT	TCGCACAATCCGCATCTCCAC	800	60	Hinc II	DC888100	Ciclev10005370m
70	Ov0109	AGTGCAAAGTCGCTTCT	GTTACTAAACCCAATCAACAG	1250	54	Msp I	AU186389	Ciclev10004309m
71	Tf0292	ATGGGCTTGGTTCACCTAATG	GGGGCCATGCATACACTG	1800	Td	Hae III	CK933518	Ciclev10006112m
